# Supplementary material for: Impact of renin-angiotensin system inhibitors on the survival of patients with rectal cancer
Source: BMC Cancer. 2022 Jul 25;22:815. doi: 10.1186/s12885-022-09919-0 (PMC9316329; doi:10.1186/s12885-022-09919-0)
Supplement: Supplementary file 2 — Additional file 2. Cox proportional-hazards model. [file 12885_2022_9919_MOESM2_ESM.xlsx]

## Sheet: OverallSurvival
	Univariate Cox models							Full multivariate Cox model							Reduced multivariate Cox model							Multivariate Cox model with preselection							Reduced multivariate Cox model with preselection							LASSO selection		Multivariate Cox model with LASSO selection
covariate	coef	exp(coef) (HR)	se(coef)	lower .95	upper .95	z	p-value	coef	exp(coef) (HR)	se(coef)	lower .95	upper .95	z	p-value	coef	exp(coef) (HR)	se(coef)	lower .95	upper .95	z	p-value	coef	exp(coef) (HR)	se(coef)	lower .95	upper .95	z	p-value	coef	exp(coef) (HR)	se(coef)	lower .95	upper .95	z	p-value	covariate	coef	covariate	coef	exp(coef) (HR)	se(coef)	lower .95	upper .95	z	p-value
Age	0.0437	1.0446	0.0138	1.0168	1.0733	3.1675	0.0015	0.036	1.0367	0.0166	1.0034	1.071	2.1666	0.0303	0.0487	1.0499	0.0143	1.021	1.0797	3.4154	0.0006	0.0434	1.0443	0.0142	1.0157	1.0738	3.0535	0.0023	0.0429	1.0438	0.0139	1.0157	1.0726	3.0806	0.0021	Age	0.0285	Age	0.0439	1.0449	0.0148	1.0151	1.0756	2.9777	0.0029
BMI	-0.0055	0.9945	0.0235	0.9497	1.0415	-0.2326	0.8161	-0.0271	0.9733	0.0269	0.9234	1.026	-1.0066	0.3141																						BMI		BMI
LNY	0.0128	1.0128	0.016	0.9815	1.0452	0.7961	0.426	-0.0105	0.9896	0.0198	0.9518	1.0288	-0.5277	0.5977																						LNY		LNY
SexMale	0.1816	1.1992	0.2156	0.786	1.8296	0.8427	0.3994	0.1927	1.2125	0.2538	0.7374	1.9938	0.7595	0.4476																						Sex		SexMale
DMYes	0.1265	1.1348	0.2278	0.7261	1.7736	0.5552	0.5787	-0.3393	0.7123	0.3797	0.3384	1.4991	-0.8937	0.3715																						DM		DMYes
CCI>2	0.2307	1.2595	0.2114	0.8322	1.9062	1.0912	0.2752	0.5946	1.8122	0.4441	0.759	4.3271	1.3389	0.1806																						CCI	0.0413	CCI>2	0.1927	1.2125	0.2347	0.7654	1.9206	0.8209	0.4117
Beta_blockYes	-0.0086	0.9914	0.212	0.6543	1.5022	-0.0408	0.9675	0.3787	1.4604	0.2422	0.9085	2.3475	1.5636	0.1179																						Beta_block		Beta_blockYes
Alpha_blockYes	-0.1547	0.8567	0.3947	0.3952	1.857	-0.3919	0.6952	-0.5566	0.5732	0.4812	0.2232	1.472	-1.1566	0.2475																						Alpha_block		Alpha_blockYes
Ca_blockYes	0.1166	1.1237	0.2419	0.6995	1.8053	0.4822	0.6296	0.2669	1.306	0.2692	0.7705	2.2136	0.9915	0.3215																						Ca_block		Ca_blockYes
DiureticsYes	-0.1242	0.8832	0.2278	0.5651	1.3802	-0.5454	0.5855	0.3282	1.3885	0.2795	0.8028	2.4015	1.1742	0.2403																						Diuretics		DiureticsYes
RASinhnon-RASI	-0.5864	0.5563	0.2401	0.3475	0.8906	-2.4427	0.0146	-0.8205	0.4402	0.2805	0.254	0.7628	-2.925	0.0034	-0.6638	0.5149	0.2524	0.314	0.8444	-2.6303	0.0085	-0.5321	0.5874	0.2488	0.3607	0.9565	-2.1386	0.0325	-0.6235	0.5361	0.2434	0.3327	0.8638	-2.5616	0.0104	RASinh	-0.3919	RASinhnon-RASI	-0.6392	0.5277	0.2557	0.3197	0.8711	-2.4994	0.0124
RASinhARB	-1.006	0.3657	0.4003	0.1669	0.8014	-2.5129	0.012	-1.0585	0.347	0.4373	0.1472	0.8176	-2.4205	0.0155	-1.0117	0.3636	0.4076	0.1636	0.8082	-2.4824	0.0131	-1.0595	0.3466	0.4088	0.1556	0.7725	-2.5915	0.0096	-1.1206	0.3261	0.4072	0.1468	0.7243	-2.7521	0.0059	cTNM.stage	0.0442	RASinhARB	-1.0046	0.3662	0.411	0.1636	0.8194	-2.4445	0.0145
cTNM.stage3	0.271	1.3113	0.2386	0.8216	2.093	1.1361	0.2559	0.4015	1.494	0.2815	0.8605	2.5938	1.4263	0.1538	0.3919	1.4798	0.2482	0.9097	2.4071	1.5787	0.1144															Neoadjuvant	-0.0469	cTNM.stage3	0.3954	1.485	0.2516	0.9069	2.4317	1.5715	0.1161
NeoadjuvantCRT	-0.5574	0.5727	0.2768	0.3329	0.9852	-2.0139	0.044	-0.3318	0.7176	0.2984	0.3999	1.2878	-1.1121	0.2661								-0.2967	0.7433	0.2852	0.425	1.3	-1.0402	0.2982								Dist.to.av		NeoadjuvantCRT	-0.3054	0.7368	0.287	0.4198	1.2931	-1.0642	0.2872
Dist.to.av6-10cm	-0.1377	0.8714	0.2447	0.5394	1.4077	-0.5626	0.5737	0.3976	1.4883	0.3435	0.7591	2.9182	1.1575	0.2471																						Surgery	0.0123	Dist.to.av6-10cm
Dist.to.av11-15cm	-0.0525	0.9489	0.3317	0.4953	1.8178	-0.1581	0.8743	0.731	2.0772	0.4375	0.8812	4.8964	1.6709	0.0947																						Clavien	0.1276	Dist.to.av11-15cm
SurgeryAPR	0.3753	1.4554	0.2121	0.9604	2.2054	1.7694	0.0768	0.7894	2.2021	0.3284	1.1568	4.1917	2.4035	0.0162	0.4286	1.5352	0.2222	0.9931	2.3731	1.9289	0.0537	0.335	1.398	0.2182	0.9115	2.1439	1.5355	0.1247								ypT	0.2729	SurgeryAPR	0.4159	1.5157	0.228	0.9695	2.3696	1.8242	0.0681
SurgeryHartm	-0.4546	0.6347	1.0146	0.0869	4.6372	-0.448	0.6542	-0.9481	0.3875	1.0915	0.0456	3.2913	-0.8686	0.3851	-0.5868	0.5561	1.0363	0.073	4.2387	-0.5663	0.5712	-0.6037	0.5468	1.0345	0.072	4.1534	-0.5836	0.5595								ypN	0.5513	SurgeryHartm	-0.6261	0.5347	1.0377	0.07	4.0867	-0.6034	0.5463
Clavien>2	0.3443	1.411	0.2697	0.8317	2.3939	1.2766	0.2017	0.6505	1.9165	0.3311	1.0017	3.667	1.965	0.0494	0.5758	1.7786	0.2933	1.001	3.1605	1.9633	0.0496															LVI	0.074	Clavien>2	0.5294	1.6979	0.298	0.9467	3.0449	1.7763	0.0757
ypT2	0.664	1.9425	0.5372	0.6779	5.5668	1.2361	0.2164	0.6155	1.8506	0.5603	0.6172	5.5491	1.0986	0.2719	0.568	1.7647	0.5481	0.6027	5.1671	1.0362	0.3001	0.5932	1.8098	0.549	0.6171	5.3078	1.0806	0.2799	0.5025	1.6529	0.5432	0.57	4.7933	0.9251	0.3549	PNI	1.0677	ypT2	0.5634	1.7566	0.55	0.5977	5.1621	1.0243	0.3057
ypT3-4	1.2499	3.4899	0.5167	1.2677	9.6075	2.4191	0.0156	1.0105	2.7469	0.5507	0.9334	8.0839	1.8347	0.0665	1.0029	2.7262	0.5316	0.9617	7.728	1.8866	0.0592	0.9505	2.5871	0.5322	0.9116	7.3418	1.7861	0.0741	0.8955	2.4486	0.5292	0.8679	6.9085	1.6922	0.0906	TRG		ypT3-4	1.026	2.7899	0.5328	0.9819	7.9274	1.9256	0.0542
ypNpositive	0.7846	2.1916	0.2114	1.4483	3.3164	3.7123	0.0002	1.1161	3.0529	0.2985	1.7007	5.4801	3.7391	0.0002	0.7286	2.0722	0.2248	1.3337	3.2198	3.2406	0.0012	0.7371	2.0898	0.2254	1.3434	3.2509	3.2696	0.0011	0.7686	2.1567	0.2222	1.3953	3.3335	3.4594	0.0005	ADJover3cycles		ypNpositive	0.7053	2.0244	0.2288	1.2928	3.1699	3.0824	0.0021
LVIYes	1.3661	3.92	0.3986	1.7948	8.5615	3.4274	0.0006	-0.337	0.7139	0.4932	0.2715	1.8771	-0.6833	0.4944								0.0372	1.0379	0.4376	0.4402	2.447	0.0849	0.9323								CAD		LVIYes	0.0266	1.027	0.4458	0.4286	2.4607	0.0597	0.9524
PNIYes	1.5916	4.9118	0.3758	2.3514	10.2601	4.235	0	1.7414	5.7056	0.52	2.0592	15.8094	3.349	0.0008	1.1643	3.2037	0.4065	1.4441	7.1071	2.864	0.0042	1.2282	3.4152	0.4133	1.5192	7.6775	2.9717	0.003	1.3517	3.8638	0.3901	1.7986	8.3005	3.4645	0.0005	AH		PNIYes	1.1458	3.1449	0.4282	1.3587	7.2792	2.6759	0.0075
TRG2-3	0.2591	1.2958	0.2258	0.8323	2.0173	1.1472	0.2513	-0.0143	0.9858	0.2632	0.5885	1.6513	-0.0544	0.9566																								TRG2-3
ADJover3cyclesYes	0.2498	1.2838	0.219	0.8357	1.972	1.1405	0.2541	-0.2929	0.7461	0.3367	0.3857	1.4435	-0.8698	0.3844																								ADJover3cyclesYes
CADYes	0.1466	1.1579	0.2494	0.7102	1.8878	0.5877	0.5567	-0.261	0.7703	0.4083	0.346	1.7147	-0.6392	0.5227																								CADYes

## Sheet: DiseaseFreeSurvival
	Univariate Cox models							Full multivariate Cox model							Reduced multivariate Cox model							Multivariate Cox model with preselection							Reduced multivariate Cox model with preselection							LASSO selection		Multivariate Cox model with LASSO selection
covariate	coef	exp(coef) (HR)	se(coef)	lower .95	upper .95	z	p-value	coef	exp(coef) (HR)	se(coef)	lower .95	upper .95	z	p-value	coef	exp(coef) (HR)	se(coef)	lower .95	upper .95	z	p-value	coef	exp(coef) (HR)	se(coef)	lower .95	upper .95	z	p-value	coef	exp(coef) (HR)	se(coef)	lower .95	upper .95	z	p-value	covariate	coef	covariate	coef	exp(coef) (HR)	se(coef)	lower .95	upper .95	z	p-value
Age	0.0103	1.0103	0.0158	0.9795	1.0421	0.6508	0.5152	0.0168	1.0169	0.0196	0.9786	1.0567	0.8569	0.3915																						Age		Age
BMI	0.0329	1.0334	0.0257	0.9827	1.0868	1.2802	0.2005	0.03	1.0304	0.0309	0.9699	1.0947	0.9711	0.3315																						BMI		BMI
LNY	0.0174	1.0176	0.0191	0.9802	1.0565	0.9125	0.3615	-0.0239	0.9764	0.0247	0.9303	1.0247	-0.9688	0.3326																						LNY		LNY
SexMale	0.2821	1.3259	0.2552	0.804	2.1864	1.1052	0.2691	0.3725	1.4513	0.297	0.8109	2.5974	1.2543	0.2097																						Sex		SexMale
DMYes	-0.0719	0.9307	0.2775	0.5403	1.6032	-0.259	0.7956	-0.2561	0.7741	0.4737	0.3059	1.959	-0.5405	0.5888																						DM		DMYes
CCI>2	-0.1161	0.8904	0.2489	0.5467	1.4502	-0.4664	0.6409	0.2553	1.2908	0.5229	0.4632	3.597	0.4882	0.6254																						CCI		CCI>2
Beta_blockYes	-0.1045	0.9008	0.2493	0.5526	1.4683	-0.4192	0.6751	0.2056	1.2283	0.2886	0.6976	2.1626	0.7123	0.4763																						Beta_block		Beta_blockYes
Alpha_blockYes	-0.037	0.9636	0.4657	0.3868	2.4005	-0.0795	0.9366	-0.3541	0.7018	0.577	0.2265	2.1745	-0.6137	0.5394																						Alpha_block		Alpha_blockYes
Ca_blockYes	0.0807	1.0841	0.288	0.6165	1.9063	0.2803	0.7793	0.0916	1.0959	0.3343	0.5691	2.1103	0.274	0.7841																						Ca_block		Ca_blockYes
DiureticsYes	0.1757	1.1921	0.2571	0.7202	1.9732	0.6833	0.4944	0.3382	1.4024	0.3077	0.7673	2.5632	1.099	0.2718	0.4664	1.5942	0.2798	0.9213	2.7585	1.6671	0.0955															Diuretics		DiureticsYes
RASinhnon-RASI	-0.2127	0.8084	0.2671	0.4789	1.3644	-0.7965	0.4257	-0.3671	0.6928	0.3096	0.3776	1.271	-1.1854	0.2359	-0.4514	0.6367	0.2899	0.3607	1.1239	-1.5571	0.1194	-0.3029	0.7387	0.285	0.4225	1.2914	-1.0627	0.2879	-0.3026	0.7389	0.2726	0.433	1.2607	-1.1102	0.2669	RASinh	-0.1833	RASinhnon-RASI	-0.2905	0.7479	0.2837	0.4289	1.3042	-1.0239	0.3059
RASinhARB	-0.8014	0.4487	0.4412	0.189	1.0652	-1.8167	0.0693	-1.005	0.366	0.4915	0.1397	0.9591	-2.0448	0.0409	-1.2325	0.2916	0.4634	0.1176	0.723	-2.66	0.0078	-1.0403	0.3533	0.4723	0.14	0.8918	-2.2025	0.0276	-1.0812	0.3392	0.4687	0.1354	0.8499	-2.3071	0.0211	cTNM.stage		RASinhARB	-1.0148	0.3625	0.4648	0.1458	0.9014	-2.1832	0.029
cTNM.stage3	0.2188	1.2445	0.2773	0.7227	2.1431	0.7889	0.4302	0.3489	1.4175	0.3254	0.7491	2.6825	1.0721	0.2837																						Neoadjuvant	-0.0191	cTNM.stage3
NeoadjuvantCRT	-0.595	0.5516	0.3199	0.2946	1.0326	-1.8597	0.0629	-0.347	0.7068	0.3457	0.3589	1.3917	-1.0038	0.3155	-0.4664	0.6273	0.3321	0.3272	1.2026	-1.4044	0.1602	-0.2442	0.7833	0.3356	0.4058	1.5122	-0.7276	0.4668								Dist.to.av		NeoadjuvantCRT	-0.333	0.7168	0.3321	0.3738	1.3743	-1.0027	0.316
Dist.to.av6-10cm	-0.2104	0.8103	0.2828	0.4655	1.4105	-0.7438	0.457	-0.1526	0.8585	0.3835	0.4048	1.8206	-0.3978	0.6908								-0.2192	0.8032	0.2893	0.4556	1.4159	-0.7577	0.4487								Surgery	0.1029	Dist.to.av6-10cm
Dist.to.av11-15cm	-0.6198	0.5381	0.4375	0.2283	1.2684	-1.4166	0.1566	-0.4873	0.6143	0.5352	0.2152	1.7534	-0.9106	0.3625								-0.5034	0.6045	0.4518	0.2494	1.4654	-1.1141	0.2652								Clavien	0.0912	Dist.to.av11-15cm
SurgeryAPR	0.2867	1.332	0.2564	0.8059	2.2014	1.1182	0.2635	0.3563	1.4281	0.3789	0.6796	3.001	0.9405	0.347	0.5279	1.6954	0.2679	1.0029	2.8661	1.9707	0.0488															ypT	0.2741	SurgeryAPR	0.5643	1.7583	0.2678	1.0403	2.9716	2.1076	0.0351
SurgeryHartm	0.5235	1.6879	0.6052	0.5154	5.5271	0.8649	0.3871	0.624	1.8665	0.6839	0.4885	7.1318	0.9124	0.3616	0.7391	2.094	0.6261	0.6138	7.1434	1.1805	0.2378															ypN	0.5918	SurgeryHartm	0.8914	2.4386	0.6235	0.7185	8.276	1.4298	0.1528
Clavien>2	0.4976	1.6448	0.3103	0.8954	3.0217	1.6037	0.1088	0.5166	1.6762	0.395	0.7729	3.6355	1.3077	0.191	0.6211	1.8611	0.3378	0.9599	3.6084	1.8387	0.066	0.4596	1.5835	0.3598	0.7823	3.2052	1.2776	0.2014								LVI	0.7997	Clavien>2	0.5238	1.6885	0.3372	0.872	3.2695	1.5537	0.1203
ypT2	1.8557	6.3962	1.0236	0.8603	47.5562	1.8129	0.0698	1.7994	6.0458	1.048	0.7752	47.1536	1.7169	0.086	1.7899	5.9891	1.0321	0.7922	45.2758	1.7343	0.0829	1.5997	4.9514	1.0309	0.6565	37.3446	1.5517	0.1207	1.6398	5.154	1.0267	0.6891	38.5505	1.5972	0.1102	PNI	1.0393	ypT2	1.7888	5.9822	1.0317	0.7919	45.1914	1.7338	0.083
ypT3-4	2.4429	11.5068	1.0118	1.5839	83.5945	2.4145	0.0158	2.2084	9.1013	1.0436	1.177	70.3783	2.1161	0.0343	2.0998	8.1644	1.0264	1.0921	61.0344	2.0458	0.0408	1.9106	6.7571	1.0287	0.8998	50.7413	1.8574	0.0633	1.9329	6.9095	1.0214	0.9332	51.1569	1.8923	0.0584	TRG	0.0153	ypT3-4	2.0275	7.5948	1.0269	1.0149	56.834	1.9744	0.0483
ypNpositive	1.0611	2.8896	0.2504	1.7688	4.7205	4.2375	0	0.8207	2.2721	0.3578	1.1268	4.5814	2.2936	0.0218	0.9582	2.6069	0.2709	1.533	4.4332	3.5371	0.0004	0.7267	2.0683	0.3286	1.0861	3.9386	2.2114	0.027	0.8373	2.3101	0.265	1.3742	3.8833	3.1595	0.0016	ADJover3cycles		ypNpositive	0.8823	2.4165	0.2662	1.4341	4.0718	3.3144	0.0009
LVIYes	2.1945	8.9753	0.4433	3.7648	21.3971	4.9508	0	0.6887	1.9911	0.6015	0.6125	6.4727	1.145	0.2522								0.8615	2.3666	0.5717	0.7717	7.2575	1.5067	0.1319	0.8344	2.3034	0.5421	0.7961	6.6648	1.5393	0.1237	CAD		LVIYes	0.7579	2.1339	0.541	0.7391	6.1607	1.4011	0.1612
PNIYes	2.0306	7.6189	0.4099	3.412	17.0126	4.9543	0	1.4722	4.3588	0.5826	1.3915	13.6543	2.527	0.0115	1.7012	5.4803	0.4603	2.2233	13.5083	3.6958	0.0002	1.1421	3.1335	0.5549	1.0562	9.2966	2.0584	0.0395	1.4705	4.3514	0.5156	1.584	11.9539	2.852	0.0043	AH		PNIYes	1.368	3.9277	0.5257	1.4016	11.0066	2.6021	0.0093
TRG2-3	0.6011	1.8242	0.2777	1.0585	3.1438	2.1646	0.0304	0.2862	1.3314	0.3077	0.7285	2.4334	0.9303	0.3522								0.292	1.339	0.2957	0.75	2.3906	0.9873	0.3235										TRG2-3	0.258	1.2943	0.2924	0.7297	2.2959	0.8823	0.3776
ADJover3cyclesYes	0.7731	2.1665	0.249	1.3299	3.5294	3.1051	0.0019	0.1151	1.122	0.3847	0.5279	2.3847	0.2993	0.7647								0.1233	1.1312	0.3393	0.5817	2.1997	0.3633	0.7164										ADJover3cyclesYes
CADYes	-0.2002	0.8186	0.3198	0.4374	1.5319	-0.6261	0.5312	-0.0486	0.9526	0.5173	0.3456	2.6258	-0.0939	0.9252																								CADYes
