# Supplementary material for: Impact of renin-angiotensin system inhibitors on the survival of patients with rectal cancer
Source: BMC Cancer. 2022 Jul 25;22:815. doi: 10.1186/s12885-022-09919-0 (PMC9316329; doi:10.1186/s12885-022-09919-0)
Supplement: Supplementary file 5 — Additional file 5. Dataset. [file 12885_2022_9919_MOESM5_ESM.xlsx]

## Sheet: database
PatientID	Age	BMI	Year	City popul	Education	CKD	LNY	Sex	DM	CCI	Beta_block	Alpha_block	Ca_block	Diuretics	RASinh	cTNM.stage	Neoadjuvant	Dist.to.av	Surgery	Clavien	ypT	ypN	LVI	PNI	TRG	ADJover3cycles	CAD	OS	OS.C	DFS	DFS.C
P001	74	28.3	2013	174	High+Univ	0	12	Female	Yes	>2	Yes	No	No	No	non-RASI	3	CRT	<=5cm	APR	0-2	0-1	negative	No	No	0-1	No	No	79	0	79	0
P002	55	28.6	2013	109	High+Univ	0	30	Male	No	0-2	No	No	Yes	Yes	ACEI	3	CRT	<=5cm	APR	0-2	2	positive	No	No	2-3	Yes	No	58	1	22	1
P003	79	26.5	2011	127	Prim+Voc	0	10	Female	Yes	>2	No	No	No	No	non-RASI	3	RT	6-10cm	AR	>2	2	positive	No	No	2-3	No	No	107.967	0	94.9836	0
P004	65	36.3	2013	0.3	Prim+Voc	0	13	Female	Yes	>2	No	No	No	Yes	ARB	3	CRT	<=5cm	APR	0-2	2	negative	No	No	0-1	No	No	85	0	85	0
P005	73	26.7	2011	180	High+Univ	0	15	Female	Yes	>2	Yes	No	No	Yes	ACEI	2	RT	6-10cm	AR	0-2	2	negative	No	No	0-1	No	No	42.7869	1	22.5902	0
P006	69	30.7	2011	0.4	Prim+Voc	0	22	Male	No	0-2	Yes	No	No	No	ACEI	3	RT	6-10cm	AR	0-2	3-4	positive	No	No	2-3	Yes	No	44.8525	1	42.5246	0
P007	66	33.5	2013	0.3	Prim+Voc	0	4	Female	No	>2	No	No	No	No	ACEI	2	CRT	<=5cm	APR	0-2	3-4	positive	No	No	2-3	No	Yes	90	0	51	0
P008	62	25.8	2013	44	High+Univ	0	5	Male	No	0-2	Yes	No	No	No	non-RASI	3	CRT	11-15cm	AR	0-2	2	negative	No	No	0-1	No	No	69.1148	0	69	0
P009	69	17.3	2013	0.3	Prim+Voc	0	18	Male	No	0-2	Yes	Yes	No	Yes	ACEI	2	CRT	<=5cm	APR	0-2	3-4	negative	No	No	0-1	No	No	83	0	83	0
P010	67	31.5	2013	56	Prim+Voc	0	15	Female	No	0-2	No	No	No	Yes	non-RASI	3	CRT	11-15cm	AR	>2	2	negative	No	No	0-1	No	No	36.7541	1	27	1
P011	76	26.1	2011	138	High+Univ	0	13	Male	No	0-2	Yes	Yes	Yes	No	non-RASI	3	RT	6-10cm	AR	>2	3-4	positive	Yes	Yes	0-1	Yes	No	27.6066	1	9	1
P012	66	29.7	2013	180	High+Univ	0	14	Male	No	0-2	Yes	No	No	Yes	non-RASI	3	CRT	<=5cm	APR	0-2	2	negative	No	No	2-3	No	No	90	0	75	0
P013	61	24.2	2011	180	High+Univ	0	21	Male	No	0-2	Yes	No	No	No	non-RASI	3	RT	11-15cm	AR	>2	3-4	positive	No	No	2-3	No	No	8.45902	1	8	0
P014	69	27.8	2013	24	High+Univ	0	17	Male	Yes	>2	Yes	Yes	Yes	No	ACEI	3	CRT	<=5cm	APR	0-2	2	positive	No	No	0-1	Yes	No	90	0	90	0
P015	64	26.1	2011	180	High+Univ	0	33	Male	No	0-2	Yes	No	Yes	Yes	non-RASI	2	RT	<=5cm	AR	0-2	3-4	positive	No	No	2-3	Yes	No	104.721	0	32	1
P016	68	24.7	2012	15	High+Univ	0	4	Male	No	0-2	Yes	No	Yes	No	non-RASI	2	CRT	6-10cm	AR	0-2	3-4	negative	No	No	0-1	No	No	88.5246	0	89	0
P017	51	24.7	2009	0.7	Prim+Voc	0	19	Female	No	0-2	No	No	Yes	No	non-RASI	3	RT	<=5cm	AR	>2	2	negative	No	No	0-1	No	No	130.984	0	108.426	0
P018	77	22.8	2014	17.8	High+Univ	0	7	Male	No	0-2	No	No	No	Yes	ACEI	2	CRT	<=5cm	APR	0-2	3-4	positive	No	No	0-1	No	No	28	1	25	1
P019	79	28.4	2009	180	High+Univ	0	2	Male	No	0-2	Yes	No	Yes	Yes	ACEI	2	RT	<=5cm	AR	>2	2	negative	No	No	0-1	No	No	44.5246	1	39.2787	0
P020	59	26.8	2012	14	Prim+Voc	0	12	Female	Yes	>2	Yes	No	No	No	non-RASI	3	RT	6-10cm	AR	>2	3-4	positive	No	No	2-3	No	No	61.377	1	27	1
P021	71	24.6	2011	55	Prim+Voc	0	9	Male	No	>2	No	No	No	No	non-RASI	3	CRT	<=5cm	AR	>2	3-4	negative	No	No	0-1	No	Yes	46.3934	1	45.4754	0
P022	79	25.7	2015	138	High+Univ	0	5	Female	Yes	>2	Yes	No	No	No	non-RASI	2	RT	11-15cm	AR	0-2	2	negative	No	No	2-3	No	No	56.8197	0	57	0
P023	57	32.7	2013	28	Prim+Voc	0	5	Female	No	0-2	No	No	No	Yes	ACEI	3	CRT	6-10cm	AR	0-2	3-4	negative	No	No	0-1	No	No	80.7869	0	81	0
P024	68	30.8	2013	61.5	High+Univ	0	6	Male	No	0-2	Yes	No	No	No	ACEI	3	CRT	<=5cm	AR	0-2	2	positive	No	No	0-1	Yes	No	59.7377	1	46	1
P025	58	28.7	2014	218	Prim+Voc	0	12	Male	No	>2	Yes	Yes	Yes	Yes	ARB	2	CRT	<=5cm	APR	0-2	2	positive	No	No	2-3	Yes	Yes	76	0	59	0
P026	56	28.4	2015	55	Prim+Voc	0	37	Male	No	0-2	No	No	No	No	ACEI	3	RT	11-15cm	AR	>2	3-4	negative	No	No	2-3	No	No	11.4426	1	5	1
P027	58	24	2014	18	Prim+Voc	0	10	Female	No	0-2	Yes	No	No	No	ACEI	3	CRT	11-15cm	AR	0-2	3-4	positive	No	No	2-3	Yes	No	58.9836	1	55	1
P028	68	25.1	2015	180	High+Univ	0	11	Female	No	0-2	Yes	No	No	No	non-RASI	3	RT	<=5cm	AR	>2	3-4	positive	No	No	2-3	No	No	58.9508	0	58.9508	0
P029	66	31.5	2012	138	Prim+Voc	1	9	Male	Yes	>2	No	No	No	No	ACEI	3	CRT	<=5cm	AR	0-2	2	negative	No	No	0-1	No	No	81.0492	0	7	1
P030	74	18.4	2009	11	Prim+Voc	0	10	Female	Yes	>2	Yes	No	Yes	No	ACEI	3	RT	6-10cm	AR	0-2	3-4	negative	No	No	2-3	No	Yes	114.623	1	77	1
P031	67	34.2	2016	46	High+Univ	0	13	Female	No	0-2	Yes	No	No	Yes	non-RASI	3	RT	6-10cm	AR	0-2	3-4	positive	No	Yes	2-3	Yes	No	30.4918	1	17	1
P032	76	31.2	2015	121	Prim+Voc	0	23	Male	Yes	>2	Yes	No	No	Yes	non-RASI	3	CRT	<=5cm	APR	0-2	3-4	positive	No	No	2-3	Yes	No	70	0	34	0
P033	66	25.4	2014	138	High+Univ	0	17	Female	No	0-2	No	No	No	No	ACEI	3	RT	11-15cm	AR	0-2	3-4	positive	No	No	2-3	Yes	No	70	0	70	0
P034	69	24.98	2014	138	Prim+Voc	0	16	Male	No	0-2	Yes	No	Yes	No	ACEI	3	RT	6-10cm	AR	0-2	2	negative	No	No	2-3	No	No	62.7541	0	30	1
P035	75	28	2015	138	High+Univ	0	11	Female	No	>2	Yes	No	No	No	ARB	2	CRT	6-10cm	APR	0-2	3-4	negative	No	No	2-3	No	Yes	65	0	65	0
P036	64	17.7	2008	174	High+Univ	0	7	Female	No	>2	Yes	No	No	No	non-RASI	3	RT	11-15cm	AR	0-2	3-4	negative	No	No	2-3	Yes	Yes	18.623	1	16.7869	0
P037	64	24.5	2014	109	High+Univ	0	11	Female	No	0-2	Yes	No	No	No	non-RASI	3	CRT	6-10cm	AR	0-2	2	positive	No	No	0-1	Yes	No	78.4262	0	64.7213	0
P038	72	24.6	2015	17.8	Prim+Voc	0	12	Female	Yes	>2	Yes	No	No	No	non-RASI	3	CRT	<=5cm	APR	0-2	2	positive	No	No	2-3	Yes	No	68	0	1	0
P039	61	32.5	2016	5.9	High+Univ	0	7	Female	No	>2	Yes	No	No	No	non-RASI	2	CRT	6-10cm	AR	0-2	3-4	negative	No	No	0-1	No	Yes	33.8689	0	34	0
P040	70	32.7	2014	138	Prim+Voc	0	12	Male	Yes	>2	Yes	No	Yes	No	ACEI	3	CRT	11-15cm	AR	0-2	3-4	positive	No	No	0-1	No	No	3.57377	1	3.01639	0
P041	75	21.4	2014	174	High+Univ	0	5	Female	Yes	>2	No	No	No	No	ACEI	3	RT	6-10cm	AR	>2	3-4	positive	No	No	2-3	No	No	18.4262	1	14.1311	0
P042	66	26.4	2015	37	High+Univ	0	24	Male	Yes	>2	No	No	Yes	No	non-RASI	3	RT	11-15cm	AR	0-2	3-4	positive	No	No	2-3	Yes	No	66.0984	0	66.0984	0
P043	55	28	2015	174	High+Univ	0	7	Female	No	0-2	Yes	No	No	No	ARB	2	CRT	6-10cm	AR	0-2	3-4	positive	No	No	2-3	Yes	No	65	0	65	0
P044	63	24.5	2013	121	Prim+Voc	0	9	Female	No	0-2	No	No	No	No	ACEI	3	CRT	6-10cm	AR	0-2	2	negative	No	No	0-1	No	No	72.8197	0	73	0
P045	62	29.6	2016	1.6	Prim+Voc	0	10	Male	No	0-2	No	No	No	No	ACEI	2	CRT	<=5cm	APR	0-2	2	negative	No	No	2-3	No	No	51	0	51	0
P046	69	29.6	2013	28	Prim+Voc	0	6	Female	Yes	>2	No	No	Yes	Yes	ACEI	3	CRT	6-10cm	AR	0-2	3-4	positive	No	No	2-3	Yes	No	24.3607	1	14	1
P047	70	30.9	2011	180	Prim+Voc	0	14	Female	Yes	>2	Yes	Yes	Yes	Yes	ACEI	2	RT	<=5cm	AR	0-2	2	negative	No	No	2-3	No	Yes	79.6066	1	72.5574	0
P048	65	14.02	2016	55	High+Univ	0	7	Male	No	0-2	Yes	No	No	No	non-RASI	3	CRT	<=5cm	APR	0-2	0-1	negative	No	No	2-3	No	No	5	1	1	0
P049	67	24.2	2014	180	High+Univ	0	4	Female	No	0-2	No	No	No	Yes	ARB	2	RT	6-10cm	AR	0-2	2	negative	No	No	2-3	No	No	68	0	68	0
P050	73	38.7	2013	1.8	High+Univ	0	35	Male	No	0-2	Yes	No	No	No	ACEI	3	RT	6-10cm	AR	0-2	3-4	positive	Yes	Yes	2-3	Yes	No	23.7705	1	6	1
P051	74	23.2	2016	14	High+Univ	0	15	Female	No	0-2	No	No	No	No	non-RASI	3	CRT	<=5cm	APR	0-2	3-4	negative	No	No	2-3	No	No	54	0	47	0
P052	67	26	2012	67	High+Univ	0	16	Female	No	0-2	No	No	Yes	No	ACEI	3	RT	<=5cm	AR	>2	3-4	positive	Yes	Yes	2-3	No	No	15.0492	1	12	1
P053	64	29.1	2016	62	Prim+Voc	0	16	Male	No	0-2	No	No	No	Yes	non-RASI	3	CRT	<=5cm	APR	0-2	3-4	positive	No	No	2-3	Yes	No	30	1	28	1
P054	79	26.1	2016	3.5	Prim+Voc	0	21	Male	No	0-2	Yes	No	No	Yes	ACEI	3	RT	11-15cm	AR	0-2	3-4	positive	Yes	No	2-3	No	No	50.0328	0	34	0
P055	80	26.8	2014	55	Prim+Voc	0	12	Male	No	0-2	Yes	No	No	No	ACEI	3	RT	6-10cm	AR	0-2	2	negative	No	No	2-3	No	No	60.623	0	34	1
P056	71	26	2016	11	Prim+Voc	1	10	Male	Yes	>2	Yes	No	Yes	No	non-RASI	3	CRT	<=5cm	APR	0-2	0-1	negative	No	No	0-1	No	Yes	50	0	50	0
P057	76	25.9	2014	18.5	High+Univ	0	17	Female	No	0-2	No	No	No	No	ACEI	3	RT	11-15cm	AR	0-2	3-4	positive	No	No	2-3	No	No	3.14754	1	3	0
P058	57	30.8	2016	18	Prim+Voc	0	15	Male	Yes	>2	No	No	No	No	ARB	2	RT	6-10cm	AR	>2	3-4	positive	No	No	2-3	No	No	55	0	55	0
P059	65	29.8	2014	138	Prim+Voc	0	9	Female	No	0-2	No	No	No	No	ARB	3	RT	<=5cm	AR	0-2	3-4	negative	No	No	2-3	No	No	65	0	65	0
P060	71	32.1	2013	138	Prim+Voc	0	16	Male	Yes	>2	Yes	No	No	No	non-RASI	3	CRT	<=5cm	APR	0-2	3-4	negative	No	No	2-3	No	No	96	0	68	0
P061	55	27	2013	61.5	High+Univ	0	30	Male	No	0-2	No	No	No	No	ARB	3	RT	<=5cm	AR	0-2	3-4	positive	No	Yes	2-3	Yes	No	91	0	91	0
P062	75	20.6	2013	174	High+Univ	0	10	Male	No	0-2	No	No	No	No	ACEI	3	RT	11-15cm	AR	0-2	3-4	negative	No	No	0-1	No	No	75.5082	0	76	0
P063	64	31.6	2013	28	Prim+Voc	0	8	Female	Yes	>2	Yes	No	No	Yes	non-RASI	3	CRT	<=5cm	APR	0-2	3-4	negative	No	No	2-3	No	No	89	0	89	0
P064	62	21.3	2013	218	High+Univ	0	6	Female	No	0-2	Yes	No	No	No	ACEI	3	RT	<=5cm	AR	0-2	2	positive	No	No	2-3	Yes	No	85.9672	0	50.2951	0
P065	83	30.4	2014	0.5	Prim+Voc	0	8	Male	No	0-2	No	No	Yes	Yes	non-RASI	3	RT	6-10cm	AR	0-2	3-4	positive	No	No	2-3	No	No	27.9344	1	23	1
P066	69	25.1	2016	9	High+Univ	0	12	Male	No	>2	Yes	Yes	No	Yes	ACEI	3	RT	<=5cm	AR	>2	2	negative	No	No	2-3	No	Yes	23.4098	1	14	1
P067	68	25.18	2016	290	High+Univ	0	8	Male	No	>2	Yes	No	Yes	No	ACEI	3	CRT	11-15cm	AR	0-2	0-1	negative	No	No	0-1	No	Yes	46.5574	0	47	0
P068	69	21	2012	163	Prim+Voc	0	26	Male	No	0-2	Yes	No	No	No	non-RASI	2	CRT	<=5cm	APR	0-2	0-1	negative	No	No	0-1	No	No	94	0	94	0
P069	63	30.8	2014	61.5	Prim+Voc	0	10	Male	No	>2	Yes	No	No	No	ACEI	3	CRT	11-15cm	AR	>2	3-4	negative	No	No	2-3	No	No	21.3443	1	4	1
P070	61	27.6	2013	48	Prim+Voc	0	10	Female	No	0-2	Yes	No	No	No	non-RASI	3	RT	<=5cm	AR	>2	3-4	positive	No	Yes	2-3	No	No	16.0984	1	5	1
P071	64	27.8	2012	55	Prim+Voc	0	4	Male	No	0-2	Yes	No	No	Yes	ACEI	3	CRT	<=5cm	AR	0-2	0-1	negative	No	No	0-1	No	No	85.7705	0	65.4426	0
P072	67	32.3	2015	138	Prim+Voc	0	22	Male	No	0-2	Yes	No	No	No	non-RASI	3	RT	11-15cm	AR	0-2	3-4	positive	No	No	2-3	Yes	No	41.7377	1	41	1
P073	65	26.8	2012	109	High+Univ	0	16	Male	Yes	>2	Yes	No	Yes	Yes	ACEI	3	CRT	<=5cm	APR	0-2	2	negative	No	No	0-1	No	No	100	0	100	0
P074	56	43.5	2012	204	Prim+Voc	0	15	Female	Yes	>2	Yes	No	No	No	non-RASI	3	RT	6-10cm	AR	0-2	2	positive	No	No	0-1	Yes	No	80.1311	1	74	1
P075	62	33.4	2010	0.5	Prim+Voc	0	18	Male	No	0-2	Yes	Yes	No	Yes	non-RASI	3	RT	6-10cm	AR	>2	3-4	negative	No	No	2-3	No	No	119.607	0	1.31148	0
P076	60	37.6	2012	28	Prim+Voc	0	13	Male	No	>2	Yes	No	No	Yes	ACEI	3	CRT	<=5cm	APR	0-2	3-4	negative	No	No	0-1	Yes	Yes	28	1	10	1
P077	60	26.4	2009	0.2	Prim+Voc	0	1	Male	No	0-2	Yes	No	No	No	non-RASI	3	CRT	6-10cm	APR	0-2	3-4	negative	No	No	0-1	Yes	No	144	0	1	0
P078	80	24.6	2015	118	High+Univ	0	9	Male	No	>2	No	No	No	No	non-RASI	3	RT	6-10cm	AR	0-2	3-4	positive	No	No	2-3	No	Yes	63.1148	0	38.918	0
P079	54	29	2009	36	Prim+Voc	0	10	Male	No	0-2	No	No	No	Yes	non-RASI	2	CRT	<=5cm	APR	>2	3-4	negative	No	No	2-3	No	No	140	0	124	0
P080	61	27.7	2008	3	High+Univ	0	5	Male	No	0-2	Yes	No	No	No	ACEI	3	CRT	<=5cm	APR	0-2	2	negative	No	No	0-1	No	No	81	1	26	1
P081	57	33.6	2016	0.5	Prim+Voc	0	6	Male	No	0-2	No	No	Yes	No	ACEI	3	CRT	6-10cm	AR	0-2	2	negative	No	No	2-3	No	No	53	0	53	0
P082	78	29.5	2012	121	Prim+Voc	0	10	Female	No	0-2	No	No	No	No	ACEI	2	RT	<=5cm	AR	0-2	3-4	positive	No	No	2-3	Yes	No	98.8525	0	40	0
P083	74	27.5	2014	2.2	High+Univ	0	12	Female	No	0-2	No	No	Yes	No	ACEI	3	CRT	<=5cm	APR	0-2	3-4	positive	No	No	0-1	Yes	No	34	1	1	0
P084	55	25.9	2015	75	High+Univ	0	2	Male	No	0-2	No	No	Yes	Yes	ARB	2	RT	<=5cm	AR	0-2	3-4	positive	No	No	2-3	Yes	No	58	0	36	1
P085	67	34.8	2013	18.5	High+Univ	0	13	Male	Yes	>2	No	No	No	Yes	ARB	3	RT	6-10cm	AR	0-2	2	positive	No	No	2-3	Yes	No	88.9508	0	88.9508	0
P086	71	27.8	2012	9.6	Prim+Voc	0	11	Male	No	>2	Yes	Yes	No	No	non-RASI	2	CRT	6-10cm	AR	0-2	3-4	negative	No	No	0-1	No	Yes	36.5246	1	32	1
P087	67	29	2012	56	Prim+Voc	0	6	Female	No	0-2	No	No	No	No	ARB	3	CRT	<=5cm	APR	0-2	3-4	positive	No	No	2-3	Yes	No	109	0	12	0
P088	57	26	2011	90	High+Univ	0	17	Male	No	0-2	No	No	No	Yes	non-RASI	3	RT	6-10cm	AR	0-2	3-4	positive	No	No	0-1	Yes	No	105.475	0	105.475	0
P089	69	26.7	2013	3.5	Prim+Voc	0	17	Male	No	0-2	No	No	Yes	Yes	ACEI	3	RT	<=5cm	APR	0-2	3-4	negative	No	No	2-3	No	No	38	1	4	0
P090	66	25.7	2013	0.4	Prim+Voc	0	12	Male	No	>2	Yes	No	No	No	ACEI	3	RT	<=5cm	APR	0-2	3-4	negative	No	No	2-3	No	Yes	32	1	17	1
P091	62	29.8	2016	3.7	High+Univ	0	5	Female	No	0-2	Yes	No	No	No	non-RASI	3	RT	<=5cm	AR	0-2	2	negative	No	No	2-3	No	No	53	0	53	0
P092	77	22.4	2011	55	High+Univ	1	17	Male	No	>2	Yes	No	No	No	ARB	2	RT	11-15cm	AR	0-2	3-4	negative	No	No	2-3	No	Yes	23.6393	1	12	1
P093	67	46.5	2013	180	Prim+Voc	0	16	Female	Yes	>2	No	No	No	No	ACEI	3	RT	<=5cm	APR	>2	3-4	positive	No	Yes	2-3	Yes	No	29	1	8	1
P094	63	32.4	2013	290	High+Univ	1	9	Female	No	>2	No	No	No	No	ACEI	2	RT	<=5cm	APR	0-2	3-4	negative	No	No	2-3	No	No	80	0	80	0
P095	55	24.6	2014	5.9	High+Univ	0	12	Male	Yes	>2	Yes	Yes	No	No	non-RASI	3	CRT	6-10cm	AR	0-2	3-4	negative	No	No	0-1	No	Yes	76	0	76	0
P096	72	21.1	2015	138	Prim+Voc	0	10	Female	No	0-2	Yes	No	No	No	ACEI	3	RT	6-10cm	AR	0-2	2	negative	No	No	2-3	No	No	65	0	65	0
P097	57	27.7	2014	218	High+Univ	0	12	Female	No	>2	No	No	No	Yes	ACEI	3	RT	<=5cm	APR	0-2	0-1	negative	No	No	0-1	No	No	80	0	80	0
P098	54	27.7	2014	180	High+Univ	0	9	Male	Yes	>2	No	No	No	No	non-RASI	3	RT	<=5cm	APR	0-2	3-4	negative	No	No	0-1	No	Yes	83	0	83	0
P099	76	26.4	2014	8.5	Prim+Voc	0	8	Male	Yes	>2	No	No	Yes	No	ARB	2	RT	11-15cm	APR	0-2	2	negative	No	No	2-3	No	No	38	1	30	0
P100	57	32.2	2008	88	Prim+Voc	0	9	Male	No	0-2	Yes	Yes	Yes	Yes	ACEI	2	RT	6-10cm	AR	0-2	3-4	negative	No	No	2-3	Yes	No	143	0	143	0
P101	71	23.3	2013	174	Prim+Voc	0	26	Male	No	0-2	No	No	Yes	No	ACEI	3	CRT	<=5cm	AR	0-2	3-4	positive	No	No	0-1	Yes	No	73.9016	1	73.6721	0
P102	74	25.3	2010	36	High+Univ	0	18	Male	No	0-2	No	No	Yes	Yes	ACEI	2	RT	<=5cm	AR	0-2	2	negative	No	No	2-3	No	No	119	0	34	1
P103	67	24.8	2013	0.2	Prim+Voc	0	9	Female	No	0-2	No	No	No	No	ARB	3	CRT	6-10cm	AR	0-2	3-4	positive	No	No	2-3	Yes	No	90.1967	0	73.6721	0
P104	61	37.2	2016	2.3	Prim+Voc	0	4	Male	No	>2	Yes	No	Yes	No	ACEI	3	CRT	11-15cm	AR	>2	2	negative	No	No	0-1	Yes	Yes	54	0	54	0
P105	76	26.1	2014	138	High+Univ	0	12	Male	No	>2	Yes	No	No	No	ACEI	3	RT	<=5cm	APR	0-2	3-4	positive	No	No	2-3	No	Yes	33	1	8	1
P106	55	31.1	2015	9.5	High+Univ	0	34	Female	No	0-2	Yes	No	No	Yes	non-RASI	3	RT	<=5cm	AR	0-2	2	negative	No	No	2-3	No	No	59	0	59	0
P107	72	24.2	2014	3.3	Prim+Voc	0	15	Female	No	0-2	No	No	No	Yes	non-RASI	2	RT	<=5cm	APR	0-2	3-4	negative	Yes	Yes	2-3	Yes	No	51	1	21	1
P108	68	17.2	2014	180	Prim+Voc	0	3	Female	No	>2	Yes	No	No	Yes	ACEI	3	RT	<=5cm	APR	>2	2	negative	No	No	0-1	No	Yes	4	1	4	0
P109	84	31.6	2014	138	Prim+Voc	0	12	Female	Yes	>2	Yes	No	No	No	ACEI	3	RT	<=5cm	APR	0-2	0-1	negative	No	No	0-1	No	No	29	1	17	1
P110	57	38.5	2011	290	Prim+Voc	0	10	Female	Yes	>2	No	No	Yes	No	ACEI	2	CRT	11-15cm	AR	0-2	2	negative	No	No	0-1	No	No	105	0	105	0
P111	73	26.2	2014	61.5	Prim+Voc	0	6	Male	Yes	>2	Yes	No	No	No	ACEI	3	RT	<=5cm	APR	0-2	3-4	positive	Yes	No	2-3	No	Yes	44	1	1	0
P112	74	22.5	2012	32	Prim+Voc	0	8	Female	No	0-2	No	No	No	No	ACEI	3	CRT	6-10cm	AR	>2	3-4	negative	No	No	2-3	No	No	87.1475	0	7.2459	0
P113	66	23.6	2014	7.5	Prim+Voc	0	12	Male	No	0-2	No	No	No	No	ACEI	2	RT	<=5cm	APR	0-2	3-4	positive	No	No	2-3	Yes	No	44	1	34	1
P114	78	24.6	2014	180	Prim+Voc	0	8	Male	No	>2	Yes	No	No	No	ACEI	3	RT	<=5cm	APR	0-2	2	positive	No	No	2-3	No	Yes	5	1	3	0
P115	52	36.2	2016	138	Prim+Voc	0	7	Female	Yes	>2	No	No	Yes	No	ARB	3	CRT	11-15cm	AR	0-2	3-4	positive	No	No	2-3	Yes	No	50	0	50	0
P116	56	25.6	2014	3.3	Prim+Voc	0	12	Male	No	0-2	No	No	No	Yes	ARB	2	RT	<=5cm	APR	0-2	3-4	negative	No	No	2-3	No	No	72	0	17	1
P117	68	25	2008	4	Prim+Voc	0	18	Male	Yes	>2	No	No	No	No	ACEI	2	RT	6-10cm	AR	0-2	3-4	negative	No	No	2-3	Yes	No	147	0	147	0
P118	72	23.5	2009	163	High+Univ	0	23	Male	No	>2	Yes	No	No	No	non-RASI	3	RT	6-10cm	AR	0-2	3-4	positive	No	No	0-1	No	Yes	39.4426	1	34.2295	0
P119	60	35.9	2014	138	High+Univ	0	14	Female	No	0-2	Yes	No	No	No	ACEI	3	RT	<=5cm	APR	0-2	2	positive	No	No	0-1	Yes	No	70	0	70	0
P120	70	23.4	2011	109	High+Univ	0	7	Female	Yes	>2	Yes	No	No	Yes	non-RASI	3	RT	11-15cm	AR	0-2	2	negative	No	No	2-3	No	Yes	95.7377	0	96	0
P121	69	32.6	2014	3.8	High+Univ	0	5	Female	Yes	>2	No	No	No	Yes	ARB	3	RT	<=5cm	APR	0-2	3-4	positive	No	No	2-3	Yes	No	39	1	33	1
P122	61	26.3	2009	180	Prim+Voc	0	19	Male	Yes	>2	No	No	No	No	non-RASI	3	RT	<=5cm	AR	0-2	3-4	positive	No	No	0-1	Yes	Yes	136.328	0	89.9672	0
P123	81	29.7	2013	138	Prim+Voc	1	8	Male	No	>2	Yes	Yes	No	Yes	non-RASI	2	RT	6-10cm	AR	>2	3-4	negative	No	No	2-3	No	Yes	47.1148	1	40	1
P124	62	38.6	2014	88	Prim+Voc	0	9	Male	Yes	>2	Yes	No	Yes	No	ACEI	3	RT	<=5cm	APR	0-2	2	negative	No	No	2-3	No	No	9	1	7	0
P125	69	25.8	2009	1.3	Prim+Voc	0	12	Male	No	>2	Yes	Yes	No	No	ACEI	3	RT	6-10cm	AR	0-2	2	negative	No	No	2-3	No	Yes	127.475	0	51.377	0
P126	76	34	2014	50	Prim+Voc	0	11	Female	No	0-2	Yes	No	No	Yes	ACEI	2	RT	<=5cm	APR	>2	0-1	negative	No	No	2-3	No	No	69	0	69	0
P127	77	26.8	2014	138	Prim+Voc	0	15	Female	Yes	>2	No	No	No	No	ACEI	3	RT	<=5cm	APR	0-2	2	negative	No	No	0-1	No	No	70	0	70	0
P128	58	26.4	2015	290	High+Univ	0	1	Male	No	0-2	No	No	No	No	ARB	2	CRT	11-15cm	AR	0-2	2	negative	No	No	2-3	Yes	No	57.082	0	57	0
P129	53	37.3	2008	2.1	Prim+Voc	0	15	Female	Yes	>2	Yes	No	No	No	non-RASI	3	RT	<=5cm	AR	>2	3-4	positive	No	No	2-3	Yes	No	161.148	0	52	1
P130	67	24	2015	118	High+Univ	0	7	Female	No	0-2	No	No	No	No	ACEI	3	RT	<=5cm	APR	0-2	2	negative	No	No	0-1	No	No	74	0	51	1
P131	55	36.4	2014	0.3	High+Univ	0	8	Female	No	0-2	No	No	No	No	ACEI	2	RT	6-10cm	AR	0-2	3-4	negative	No	No	2-3	No	No	51.1475	1	24	1
P132	67	35.7	2009	88	High+Univ	0	13	Female	Yes	>2	No	No	No	No	ACEI	3	RT	<=5cm	AR	0-2	3-4	positive	No	No	2-3	Yes	No	15.6721	1	10	1
P133	69	23	2015	37	High+Univ	0	12	Male	Yes	>2	Yes	No	No	No	ACEI	2	RT	<=5cm	APR	0-2	3-4	negative	No	No	2-3	No	No	31	1	28	0
P134	62	31.5	2014	174	Prim+Voc	0	10	Male	Yes	>2	Yes	No	No	No	ACEI	3	CRT	11-15cm	AR	0-2	0-1	negative	No	No	0-1	Yes	No	76	0	76	0
P135	76	37.2	2008	180	Prim+Voc	0	16	Male	No	>2	Yes	Yes	No	Yes	ARB	2	RT	11-15cm	AR	0-2	3-4	positive	No	No	0-1	No	No	147.016	0	60	0
P136	73	32.4	2015	32	Prim+Voc	0	1	Male	No	>2	Yes	No	No	No	non-RASI	3	RT	<=5cm	APR	0-2	2	negative	No	No	2-3	No	Yes	68	0	68	0
P137	58	25.7	2008	18	High+Univ	0	13	Male	No	0-2	No	No	Yes	Yes	non-RASI	2	RT	<=5cm	AR	0-2	3-4	positive	No	No	0-1	Yes	No	158.328	0	148.361	0
P138	62	27.3	2008	174	Prim+Voc	0	15	Female	No	>2	Yes	No	No	No	ACEI	2	RT	6-10cm	AR	0-2	3-4	negative	No	No	0-1	No	Yes	91.0164	1	88.1967	0
P139	76	28.1	2015	61.5	Prim+Voc	0	16	Female	No	0-2	No	No	No	No	ARB	2	RT	<=5cm	APR	0-2	0-1	negative	No	No	0-1	No	No	69	0	69	0
P140	72	23.4	2014	0.2	Prim+Voc	0	16	Female	No	0-2	Yes	No	No	No	ARB	3	RT	<=5cm	AR	0-2	0-1	negative	No	No	0-1	No	No	78	0	78	0
P141	69	30.5	2015	138	High+Univ	0	3	Female	Yes	>2	Yes	No	No	Yes	ACEI	2	RT	<=5cm	APR	0-2	3-4	positive	No	No	2-3	No	No	20	1	4	1
P142	60	26.6	2010	16.5	High+Univ	0	4	Male	Yes	>2	No	No	Yes	No	ACEI	3	RT	<=5cm	AR	0-2	3-4	positive	No	No	0-1	Yes	No	37.6721	1	12	1
P143	80	25	2009	218	High+Univ	0	8	Male	Yes	>2	Yes	No	Yes	No	ACEI	3	RT	<=5cm	AR	0-2	2	positive	No	No	2-3	Yes	No	31.377	1	14	1
P144	63	30.3	2015	18.5	High+Univ	0	11	Male	Yes	>2	Yes	No	No	No	ACEI	3	RT	<=5cm	APR	0-2	2	positive	No	No	2-3	Yes	No	64	0	64	0
P145	70	27	2009	21	Prim+Voc	0	10	Male	No	0-2	No	No	No	No	ACEI	3	RT	6-10cm	AR	0-2	3-4	positive	No	No	2-3	Yes	No	46.8197	1	25	1
P146	64	26.9	2015	138	High+Univ	0	12	Male	No	0-2	Yes	No	No	Yes	ACEI	2	RT	<=5cm	APR	0-2	3-4	negative	No	No	2-3	No	No	62	0	62	0
P147	55	30.4	2010	44	High+Univ	0	17	Male	No	0-2	Yes	No	No	No	non-RASI	3	RT	6-10cm	AR	0-2	3-4	positive	No	No	2-3	Yes	No	121.836	0	86.4918	0
P148	59	27.6	2015	48	High+Univ	0	29	Male	Yes	>2	Yes	No	Yes	Yes	ACEI	3	CRT	<=5cm	AR	0-2	2	negative	No	No	2-3	No	No	60	0	60	0
P149	63	24.2	2015	50	High+Univ	0	8	Male	No	0-2	Yes	No	Yes	No	non-RASI	3	RT	<=5cm	APR	0-2	0-1	negative	No	No	0-1	No	No	62	0	62	0
P150	71	25	2011	138	Prim+Voc	0	11	Female	No	>2	Yes	No	No	No	non-RASI	3	RT	<=5cm	AR	0-2	0-1	positive	No	No	0-1	No	Yes	109.836	0	40.2951	0
P151	74	24.5	2015	2.8	Prim+Voc	0	12	Male	No	0-2	Yes	No	No	No	ACEI	2	RT	6-10cm	APR	0-2	3-4	negative	No	No	2-3	No	No	55	1	17	1
P152	66	25.3	2016	2.8	High+Univ	0	11	Female	No	0-2	Yes	No	No	No	ACEI	3	CRT	<=5cm	AR	0-2	3-4	negative	No	No	2-3	No	No	54	0	54	0
P153	64	22.1	2009	174	Prim+Voc	0	15	Male	No	>2	Yes	No	No	No	non-RASI	2	RT	<=5cm	AR	0-2	2	positive	No	No	2-3	Yes	Yes	137.246	0	125.607	0
P154	83	26.8	2015	4.3	Prim+Voc	0	5	Male	No	>2	Yes	Yes	No	No	ACEI	2	RT	<=5cm	APR	>2	2	negative	No	No	0-1	No	Yes	60	0	60	0
P155	48	24.9	2013	138	High+Univ	0	7	Male	No	0-2	Yes	No	No	No	ACEI	2	RT	<=5cm	AR	0-2	2	negative	No	No	2-3	No	No	69.5082	0	70	0
P156	76	33.7	2008	218	Prim+Voc	0	12	Female	No	>2	No	No	Yes	No	ACEI	3	RT	<=5cm	AR	0-2	2	positive	No	No	0-1	No	No	83.0164	1	65.7377	0
P157	70	28.6	2016	0.5	Prim+Voc	0	12	Female	No	0-2	No	No	No	Yes	ARB	2	RT	<=5cm	APR	0-2	3-4	positive	No	No	2-3	Yes	No	45	1	27	1
P158	69	26.4	2016	204	Prim+Voc	0	13	Female	Yes	>2	Yes	No	Yes	Yes	non-RASI	3	RT	<=5cm	APR	0-2	0-1	negative	No	No	0-1	No	No	61	0	60	0
P159	46	19.7	2014	204	High+Univ	0	18	Female	No	0-2	Yes	No	No	No	ACEI	3	RT	6-10cm	AR	>2	3-4	negative	No	No	2-3	No	No	68.918	0	1.86885	0
P160	60	30.7	2014	4.5	Prim+Voc	0	9	Male	No	0-2	Yes	No	No	No	ARB	3	RT	6-10cm	AR	0-2	2	negative	No	No	2-3	No	No	63	0	63	0
P161	65	29	2016	3.4	High+Univ	0	4	Male	No	0-2	No	No	No	No	ACEI	2	RT	<=5cm	APR	0-2	2	positive	No	No	2-3	Yes	No	59	0	52	0
P162	67	31.1	2013	8.7	High+Univ	0	19	Female	Yes	>2	Yes	No	Yes	Yes	ARB	2	CRT	6-10cm	AR	0-2	3-4	negative	No	No	2-3	No	No	78	0	78	0
P163	60	26.5	2009	180	Prim+Voc	0	18	Male	No	0-2	No	No	Yes	No	non-RASI	3	RT	<=5cm	AR	0-2	3-4	negative	No	No	0-1	No	No	132	0	132	0
P164	61	29.3	2010	174	High+Univ	0	7	Female	No	0-2	No	No	No	No	ACEI	3	RT	6-10cm	AR	0-2	2	negative	No	No	2-3	No	No	123	0	123	0
P165	76	26	2012	174	High+Univ	0	4	Male	No	>2	Yes	No	No	No	ACEI	2	RT	6-10cm	AR	0-2	2	negative	No	No	2-3	No	Yes	66.9836	1	43.6066	0
P166	62	23.9	2016	78	Prim+Voc	0	10	Male	No	0-2	No	No	No	No	ARB	3	RT	6-10cm	APR	0-2	3-4	negative	No	No	2-3	No	No	31	1	13	0
P167	59	25.9	2009	180	High+Univ	0	11	Male	No	>2	Yes	No	No	No	ACEI	3	RT	<=5cm	AR	>2	2	negative	No	No	0-1	No	Yes	137	0	137	0
P168	59	28.7	2016	0.5	Prim+Voc	0	9	Female	No	0-2	Yes	No	No	Yes	non-RASI	2	RT	<=5cm	APR	>2	3-4	positive	No	No	2-3	Yes	No	51	0	2	0
P169	75	22.7	2014	56	High+Univ	0	16	Female	No	0-2	Yes	No	No	Yes	non-RASI	3	CRT	<=5cm	AR	0-2	3-4	negative	No	No	0-1	No	No	73	0	73	0
P170	70	22.6	2016	163	High+Univ	0	18	Male	No	0-2	Yes	No	No	No	ACEI	2	RT	<=5cm	APR	0-2	0-1	negative	No	No	0-1	No	No	45	0	45	0
P171	66	36.6	2014	0.3	Prim+Voc	0	14	Male	Yes	>2	No	No	No	Yes	non-RASI	2	CRT	11-15cm	AR	>2	2	negative	No	No	0-1	No	Yes	80	0	80	0
P172	65	19.5	2013	6.9	High+Univ	0	17	Female	No	0-2	No	No	No	No	ACEI	3	RT	<=5cm	APR	0-2	2	positive	No	No	2-3	Yes	No	39	1	1	0
P173	58	25.9	2016	61.5	Prim+Voc	0	8	Female	No	0-2	Yes	No	No	No	ACEI	3	RT	<=5cm	AR	>2	2	negative	No	No	0-1	No	No	53	0	53	0
P174	63	26.3	2016	39	High+Univ	0	9	Female	No	0-2	Yes	No	No	No	ACEI	3	CRT	11-15cm	AR	0-2	2	negative	No	No	2-3	No	No	51	0	51	0
P175	71	32.7	2013	109	High+Univ	0	17	Male	Yes	>2	Yes	No	No	No	ARB	3	RT	<=5cm	APR	0-2	3-4	positive	No	No	2-3	No	Yes	38	1	5	0
P176	63	23.7	2009	1.4	High+Univ	0	10	Male	No	>2	No	No	No	No	ACEI	3	RT	6-10cm	AR	>2	2	negative	No	No	2-3	No	Yes	121.279	0	121.279	0
P177	76	21.8	2013	56	Prim+Voc	0	12	Male	No	0-2	No	No	Yes	No	ACEI	2	RT	<=5cm	APR	0-2	3-4	negative	No	Yes	0-1	Yes	No	51	1	13	0
P178	69	24.8	2016	1.1	Prim+Voc	0	6	Female	Yes	>2	Yes	No	Yes	Yes	ARB	3	RT	6-10cm	AR	0-2	3-4	negative	No	No	0-1	No	No	54	0	54	0
P179	73	22.6	2016	50	High+Univ	0	20	Female	No	0-2	Yes	No	Yes	No	non-RASI	3	RT	6-10cm	AR	0-2	3-4	negative	No	No	0-1	No	No	48	0	48	0
P180	78	25.8	2013	1.7	Prim+Voc	0	10	Male	No	>2	Yes	No	No	No	ACEI	3	RT	<=5cm	APR	0-2	3-4	negative	No	No	2-3	No	Yes	84	0	84	0
P181	68	24	2013	127	High+Univ	0	8	Female	No	0-2	Yes	No	No	No	ARB	3	RT	<=5cm	APR	0-2	2	negative	No	No	0-1	No	No	83	0	83	0
P182	72	22.9	2012	3.6	Prim+Voc	0	10	Male	No	0-2	No	No	No	No	ACEI	3	RT	<=5cm	AR	0-2	3-4	negative	No	No	2-3	No	No	98	0	98	0
P183	66	20.1	2012	18.5	Prim+Voc	0	20	Female	No	0-2	No	No	No	Yes	non-RASI	3	RT	<=5cm	APR	0-2	2	negative	No	No	0-1	Yes	No	27	1	16	1
P184	66	31.6	2015	109	Prim+Voc	0	5	Male	No	>2	Yes	No	No	Yes	non-RASI	3	RT	11-15cm	AR	0-2	2	negative	No	No	0-1	No	No	67	0	67	0
P185	75	36	2013	6	Prim+Voc	0	24	Female	Yes	>2	Yes	No	No	Yes	ACEI	3	RT	6-10cm	AR	0-2	3-4	negative	No	No	2-3	No	No	82	0	82	0
P186	79	24.2	2012	7.3	Prim+Voc	0	12	Male	Yes	>2	No	No	No	No	ACEI	2	RT	<=5cm	APR	0-2	3-4	positive	No	No	0-1	No	Yes	98	0	98	0
P187	72	28	2014	0.7	Prim+Voc	0	15	Female	No	0-2	No	No	No	Yes	ACEI	3	RT	6-10cm	AR	0-2	3-4	negative	No	No	2-3	No	No	7.44262	1	2.52459	0
P188	64	39.7	2012	38	Prim+Voc	0	2	Male	Yes	>2	No	No	Yes	Yes	ACEI	3	RT	6-10cm	APR	0-2	2	negative	No	No	0-1	No	No	54	1	42	1
P189	71	31.1	2012	3.4	Prim+Voc	0	23	Male	No	0-2	Yes	No	Yes	No	non-RASI	3	RT	<=5cm	APR	0-2	0-1	positive	No	No	2-3	Yes	No	110	0	72	0
P190	77	27.3	2014	24	Prim+Voc	0	21	Female	Yes	>2	Yes	No	No	Yes	ACEI	2	RT	<=5cm	AR	0-2	2	negative	No	No	2-3	No	No	11.5082	1	8.98361	0
P191	73	25	2013	138	Prim+Voc	0	7	Female	No	0-2	Yes	No	No	No	ACEI	3	RT	6-10cm	AR	0-2	3-4	negative	No	No	2-3	No	No	81	0	81	0
P192	61	28.7	2011	0.4	Prim+Voc	0	9	Male	Yes	>2	Yes	No	No	No	non-RASI	2	RT	<=5cm	APR	0-2	2	negative	No	No	0-1	No	No	115	0	115	0
P193	78	29.4	2011	0.8	Prim+Voc	0	30	Male	Yes	>2	No	No	No	Yes	ACEI	3	RT	<=5cm	APR	0-2	3-4	negative	No	No	2-3	No	No	121	0	2	0
P194	67	26.8	2016	163	High+Univ	0	16	Female	No	>2	No	No	No	No	ACEI	3	RT	11-15cm	AR	0-2	3-4	negative	No	No	2-3	No	No	49	0	49	0
P195	68	19.5	2011	6.9	Prim+Voc	0	12	Female	Yes	>2	No	No	No	No	ACEI	3	RT	<=5cm	APR	0-2	3-4	positive	No	No	0-1	No	No	16	1	1	0
P196	80	26	2016	18	High+Univ	0	12	Male	No	0-2	No	No	No	Yes	non-RASI	3	RT	11-15cm	AR	0-2	2	negative	No	No	2-3	No	No	49	0	49	0
P197	70	27.5	2012	127	Prim+Voc	0	15	Male	No	>2	No	Yes	No	Yes	ACEI	2	RT	6-10cm	AR	0-2	2	negative	No	No	2-3	No	Yes	98	0	98	0
P198	77	19.8	2013	7.5	Prim+Voc	0	11	Female	Yes	>2	No	No	Yes	Yes	ARB	2	RT	6-10cm	AR	0-2	3-4	negative	No	No	2-3	No	No	78.3607	0	62.2623	0
P199	52	24.2	2010	14	High+Univ	0	3	Female	No	0-2	Yes	No	No	Yes	non-RASI	2	RT	<=5cm	APR	0-2	0-1	negative	No	No	2-3	No	No	132	0	132	0
P200	69	26.9	2014	180	Prim+Voc	0	11	Female	No	0-2	No	No	No	No	ACEI	3	CRT	11-15cm	AR	0-2	2	negative	No	No	0-1	No	No	82	0	82	0
P201	78	27.7	2010	0.2	Prim+Voc	0	16	Male	No	0-2	Yes	Yes	No	No	ACEI	2	RT	<=5cm	APR	0-2	3-4	negative	No	No	2-3	No	No	14	1	12	0
P202	73	22.5	2010	1	Prim+Voc	0	16	Female	No	0-2	Yes	No	No	No	ACEI	3	RT	6-10cm	AR	0-2	2	negative	No	No	2-3	No	No	104.131	0	104	0
P203	70	31.1	2011	31	Prim+Voc	0	10	Male	No	>2	Yes	Yes	No	Yes	non-RASI	2	RT	<=5cm	AR	0-2	0-1	negative	No	No	2-3	No	Yes	107.246	0	5.08197	0
P204	62	27.8	2010	174	Prim+Voc	0	17	Male	No	0-2	No	No	Yes	Yes	ACEI	3	RT	<=5cm	APR	0-2	3-4	positive	Yes	No	2-3	Yes	No	60	1	21	1
P205	51	20.8	2010	8.6	High+Univ	0	7	Female	No	0-2	No	No	No	No	ACEI	3	RT	<=5cm	APR	0-2	3-4	positive	No	No	2-3	Yes	No	120	0	120	0
P206	72	26.3	2010	138	High+Univ	0	19	Female	No	0-2	No	No	Yes	Yes	non-RASI	3	RT	<=5cm	APR	0-2	3-4	positive	No	No	0-1	No	No	41	1	2	0
P207	74	27.3	2010	55	Prim+Voc	0	15	Female	Yes	>2	No	No	No	No	ACEI	2	RT	<=5cm	APR	0-2	2	negative	No	No	2-3	No	No	95	1	19	0
P208	52	28.7	2010	109	High+Univ	0	11	Female	No	0-2	No	No	Yes	Yes	ACEI	2	RT	<=5cm	APR	0-2	3-4	positive	No	No	2-3	Yes	No	126	0	1	0
P209	70	25.6	2016	180	High+Univ	0	9	Female	No	0-2	No	No	No	Yes	ACEI	2	RT	<=5cm	AR	0-2	2	negative	No	No	2-3	No	No	47	0	47	0
P210	60	28.7	2010	0.5	Prim+Voc	0	12	Male	No	>2	No	No	No	No	ACEI	3	RT	<=5cm	APR	0-2	3-4	negative	No	No	2-3	Yes	No	117	0	117	0
P211	61	28.4	2014	90	High+Univ	0	8	Female	No	0-2	No	No	No	No	ARB	3	CRT	6-10cm	AR	0-2	0-1	negative	No	No	0-1	No	No	78	0	78	0
P212	76	31.2	2011	36	Prim+Voc	0	5	Female	Yes	>2	Yes	No	No	No	non-RASI	2	RT	<=5cm	AR	>2	2	negative	No	No	0-1	No	No	103.18	0	72	1
P213	64	24.2	2010	24	High+Univ	0	14	Male	No	0-2	No	No	No	No	ACEI	3	RT	<=5cm	APR	0-2	3-4	positive	Yes	No	2-3	Yes	No	52	1	5	1
P214	80	33.7	2011	9	Prim+Voc	0	7	Female	No	>2	Yes	No	No	Yes	ACEI	3	RT	<=5cm	APR	0-2	3-4	positive	No	No	0-1	No	No	7	1	5	0
P215	49	29.4	2008	0.7	High+Univ	0	11	Male	No	0-2	No	No	No	Yes	non-RASI	3	RT	6-10cm	AR	0-2	2	negative	No	No	0-1	No	No	133.213	0	119.77	0
P216	71	30.7	2014	290	High+Univ	0	7	Male	Yes	>2	Yes	No	No	No	non-RASI	3	RT	11-15cm	AR	0-2	0-1	negative	No	No	0-1	No	No	71.6721	0	31.4098	0
P217	70	26.8	2016	0.3	Prim+Voc	0	7	Male	No	>2	Yes	No	No	No	non-RASI	3	RT	6-10cm	AR	>2	0-1	negative	No	No	0-1	No	Yes	33.1803	1	29.4754	0
P218	62	27.17	2008	138	Prim+Voc	0	6	Male	No	0-2	Yes	No	No	Yes	non-RASI	3	RT	<=5cm	APR	0-2	3-4	positive	No	No	0-1	Yes	No	62	1	41	1
P219	67	26	2008	174	Prim+Voc	0	8	Male	No	0-2	No	No	Yes	No	non-RASI	2	RT	<=5cm	APR	0-2	3-4	negative	No	No	0-1	No	No	148	0	148	0
P220	69	25.3	2009	174	High+Univ	0	18	Male	No	>2	No	Yes	No	No	ACEI	2	RT	<=5cm	APR	0-2	3-4	positive	No	No	2-3	No	Yes	34	1	5	1
P221	65	31.8	2014	1	High+Univ	0	15	Female	No	0-2	No	No	No	No	ARB	3	RT	11-15cm	AR	>2	0-1	negative	No	No	0-1	No	No	76	0	76	0
P222	69	40.3	2009	0.4	Prim+Voc	0	22	Female	Yes	>2	Yes	Yes	No	Yes	ARB	3	RT	<=5cm	APR	0-2	2	positive	No	No	2-3	Yes	Yes	138	0	138	0
P223	69	23.7	2010	121	High+Univ	0	21	Male	No	>2	Yes	No	No	Yes	ACEI	3	RT	<=5cm	AR	0-2	2	negative	No	No	2-3	No	Yes	66.1311	1	60	1
P224	59	27.9	2009	174	Prim+Voc	0	21	Male	Yes	>2	No	No	No	No	ACEI	3	RT	<=5cm	APR	0-2	2	negative	No	No	2-3	Yes	No	59	1	56	1
P225	68	34.9	2009	174	High+Univ	0	6	Male	No	0-2	No	No	Yes	No	non-RASI	3	RT	6-10cm	AR	0-2	2	negative	No	No	2-3	No	No	106.623	1	83	1
P226	73	25.6	2009	180	High+Univ	0	16	Male	Yes	>2	No	No	No	No	ACEI	3	RT	<=5cm	APR	0-2	0-1	negative	No	No	2-3	No	No	124	1	117	0
P227	64	22.3	2009	180	Prim+Voc	0	1	Female	No	0-2	Yes	No	Yes	No	non-RASI	3	RT	<=5cm	APR	>2	3-4	negative	No	No	2-3	No	No	106	1	59	1
P228	58	24.3	2008	121	Prim+Voc	0	29	Male	Yes	>2	Yes	No	No	No	non-RASI	3	RT	<=5cm	APR	0-2	2	positive	No	No	2-3	Yes	No	10	1	7	1
P229	61	29.7	2008	180	High+Univ	0	24	Female	No	>2	No	No	No	Yes	ARB	3	RT	<=5cm	APR	0-2	2	negative	No	No	2-3	No	No	142	0	142	0
P230	74	20.8	2014	138	Prim+Voc	0	7	Female	No	0-2	Yes	No	No	No	non-RASI	2	RT	<=5cm	APR	0-2	3-4	positive	No	No	2-3	Yes	No	37	1	20	1
P231	64	27.7	2014	163	Prim+Voc	0	7	Female	No	0-2	Yes	No	No	Yes	ARB	3	RT	<=5cm	APR	0-2	3-4	negative	No	No	2-3	Yes	No	79	0	79	0
P232	82	25.3	2015	62	Prim+Voc	0	10	Male	No	>2	Yes	No	Yes	Yes	non-RASI	2	CRT	11-15cm	Hartm	>2	3-4	negative	No	No	2-3	No	Yes	52	0	52	0
P233	80	30.04	2014	218	Prim+Voc	0	13	Male	Yes	>2	Yes	No	No	No	ACEI	2	RT	6-10cm	Hartm	0-2	3-4	negative	No	No	2-3	No	Yes	22	0	22	0
P234	85	21.3	2014	14	High+Univ	0	15	Male	No	0-2	Yes	No	No	No	non-RASI	3	RT	6-10cm	Hartm	0-2	3-4	negative	No	No	2-3	No	No	24	0	24	0
P235	85	23.3	2014	9.6	Prim+Voc	0	6	Male	No	>2	Yes	No	Yes	No	ACEI	3	RT	<=5cm	Hartm	0-2	0-1	negative	No	No	2-3	No	Yes	53	0	53	0
P236	72	27.1	2015	5.6	Prim+Voc	0	11	Female	No	>2	Yes	No	No	Yes	non-RASI	3	RT	6-10cm	Hartm	0-2	3-4	positive	No	No	2-3	No	Yes	24	0	6	1
P237	68	30.6	2015	138	Prim+Voc	0	11	Male	Yes	>2	No	No	No	No	ARB	2	RT	<=5cm	Hartm	0-2	2	negative	No	No	0-1	No	No	29	1	21	1
P238	70	20.3	2013	180	High+Univ	0	8	Female	No	>2	Yes	No	No	No	non-RASI	3	RT	<=5cm	Hartm	0-2	2	positive	No	No	0-1	No	Yes	27	0	12	1
P239	67	40.6	2013	88	Prim+Voc	1	13	Male	Yes	>2	No	No	Yes	Yes	non-RASI	3	RT	6-10cm	Hartm	>2	3-4	positive	No	No	0-1	No	No	13	0	13	0
P240	74	18.5	2013	28	High+Univ	0	14	Female	No	0-2	No	No	No	Yes	ACEI	3	RT	6-10cm	Hartm	0-2	3-4	positive	No	No	2-3	Yes	No	14	0	14	0
P241	77	32.1	2013	55	Prim+Voc	0	11	Female	Yes	>2	Yes	No	No	Yes	ACEI	2	RT	<=5cm	Hartm	0-2	2	negative	No	No	2-3	No	No	35	0	35	0
P242	86	20.3	2016	138	High+Univ	0	13	Female	No	>2	Yes	No	No	No	non-RASI	3	RT	11-15cm	Hartm	0-2	3-4	negative	No	No	2-3	No	Yes	45	0	45	0
